# Supplementary material for: Somatic structural variation signatures in pediatric brain tumors
Source: medRxiv. 2023 May 26:2023.05.18.23290139. Preprint. [Version 1] doi: 10.1101/2023.05.18.23290139 (PMC10246126; doi:10.1101/2023.05.18.23290139)
Supplement: Supplement 5 [file media-5.xlsx]

## Sheet: table.s1.pbta.sample.info
Sample_ID	Kids_first_participant_ID	Reported_gender	Germline_sex_estimate	Pathology_diagnosis	Tumor_type
BS_BR1X3R68	PT_ZN1F7RMP	Female	Female	Adenoma	Others
BS_85Y70BHE	PT_124TTG01	Female	Female	Adenoma	Others
BS_1EQGGHHQ	PT_XP8AM1CH	Female	Female	Adenoma	Others
BS_A9S5HT6P	PT_9XAA8PF6	Female	Female	Adenoma	Others
BS_17FVWMNV	PT_GY99ZJHV	Male	Male	Choroid plexus papilloma	Others
BS_CPZZR2R7	PT_ZZ8SBJJ5	Male	Male	Choroid plexus papilloma	Others
BS_32VQRFDS	PT_G8DRDA33	Male	Male	Other	Others
BS_BM95DGCQ	PT_SCBMTG0S	Male	Male	Other	Others
BS_W50WEJE7	PT_25Z2NX27	Female	Female	Other	Others
BS_CXN0498B	PT_DEKWG1QG	Female	Female	Other	Others
BS_Q807ENGY	PT_0H65S44B	Male	Male	Other	Others
BS_8Q8CAY84	PT_596H0BQF	Male	Male	Other	Others
BS_Z34PQDYT	PT_HN0AXSZ0	Female	Female	Choroid plexus papilloma	Choroid plexus papilloma
BS_8BS10XE2	PT_QJ3144WH	Female	Female	Choroid plexus papilloma	Choroid plexus papilloma
BS_P6NWC51S	PT_ZS2YDFBE	Female	Female	Choroid plexus papilloma	Choroid plexus papilloma
BS_KFRBXXV7	PT_YBJYA2CD	Female	Female	Choroid plexus papilloma	Choroid plexus papilloma
BS_Y9GHDZKS	PT_PHKSYE6Q	Female	Female	Choroid plexus papilloma	Choroid plexus papilloma
BS_1EYKDS0Z	PT_JN3S17B3	Female	Female	Choroid plexus papilloma	Choroid plexus papilloma
BS_VVD8TJNE	PT_WWME595X	Female	Female	Choroid plexus papilloma	Choroid plexus papilloma
BS_CXCKHP3Z	PT_13MKXR8G	Male	Male	Choroid plexus papilloma	Choroid plexus papilloma
BS_0Q8G4N8H	PT_AYZA2WCW	Female	Female	Choroid plexus papilloma	Choroid plexus papilloma
BS_HC4T1EEP	PT_WYVMWYVA	Male	Male	Choroid plexus papilloma	Choroid plexus papilloma
BS_M1TDS9CT	PT_90W4HCNR	Male	Male	Choroid plexus papilloma	Choroid plexus papilloma
BS_GRECE8Q9	PT_GKSABESN	Male	Male	Choroid plexus papilloma	Choroid plexus papilloma
BS_NTXHP7QR	PT_BZKJR4GK	Female	Female	Craniopharyngioma	Craniopharyngioma
BS_YBCQBCQC	PT_2NQPX1R2	Male	Male	Craniopharyngioma	Craniopharyngioma
BS_XCNGQ25H	PT_YVG4H0F1	Female	Female	Craniopharyngioma	Craniopharyngioma
BS_4XPPZTGG	PT_EXJAEW1M	Male	Male	Craniopharyngioma	Craniopharyngioma
BS_2VHFP7M8	PT_2GPH62JS	Male	Male	Craniopharyngioma	Craniopharyngioma
BS_DMBNB0EP	PT_7T13FDWK	Female	Female	Craniopharyngioma	Craniopharyngioma
BS_FWCKP4X1	PT_GY0QSY4H	Male	Male	Craniopharyngioma	Craniopharyngioma
BS_T8C13KNH	PT_WE7HQN0C	Male	Male	Craniopharyngioma	Craniopharyngioma
BS_BZ4GKDP4	PT_B0JFCN5W	Male	Male	Craniopharyngioma	Craniopharyngioma
BS_QX754ADQ	PT_5KRVE8E4	Female	Female	Craniopharyngioma	Craniopharyngioma
BS_0SFXXBQ5	PT_NEB4WEAT	Male	Male	Craniopharyngioma	Craniopharyngioma
BS_MWXDJFWW	PT_CEWNZVKF	Male	Male	Craniopharyngioma	Craniopharyngioma
BS_AQQY8HMR	PT_2BTC5TEN	Female	Female	Craniopharyngioma	Craniopharyngioma
BS_969K7ZM1	PT_S2ASFBP7	Female	Female	Craniopharyngioma	Craniopharyngioma
BS_9F2J6VS1	PT_0XN6EYXZ	Male	Male	Craniopharyngioma	Craniopharyngioma
BS_QSDKJM8T	PT_WPYCXMDA	Female	Female	Craniopharyngioma	Craniopharyngioma
BS_MSGYZ69T	PT_VTF65Y63	Female	Female	Craniopharyngioma	Craniopharyngioma
BS_YPCTK927	PT_0CRPE7YP	Male	Male	Craniopharyngioma	Craniopharyngioma
BS_ZJT1REVB	PT_7KTAH3RD	Male	Male	Craniopharyngioma	Craniopharyngioma
BS_K14VJ1E3	PT_6MB6RED3	Male	Male	Craniopharyngioma	Craniopharyngioma
BS_XDY9BYRK	PT_VT6PJVQN	Male	Male	Craniopharyngioma	Craniopharyngioma
BS_SFZ3A07S	PT_6TZR2DH1	Female	Female	Craniopharyngioma	Craniopharyngioma
BS_ZX1YPQ88	PT_W6CW60K9	Male	Male	Craniopharyngioma	Craniopharyngioma
BS_ACTR13BQ	PT_WYR1DVHX	Male	Male	Craniopharyngioma	Craniopharyngioma
BS_WMEYJGDC	PT_PNED3GG3	Female	Female	Craniopharyngioma	Craniopharyngioma
BS_CN7PB0DN	PT_FAQWD7GX	Male	Male	Craniopharyngioma	Craniopharyngioma
BS_2VSN5YC5	PT_MQHST8YC	Male	Male	Craniopharyngioma	Craniopharyngioma
BS_ACE6QKVF	PT_7RMS6K08	Female	Female	Craniopharyngioma	Craniopharyngioma
BS_S7S6YEHA	PT_8GBF5MTD	Male	Male	Craniopharyngioma	Craniopharyngioma
BS_AM2TZPNS	PT_NH8CJ84W	Female	Female	Craniopharyngioma	Craniopharyngioma
BS_NMJPX8VQ	PT_EJ8TKG2Z	Male	Male	Craniopharyngioma	Craniopharyngioma
BS_RR3DKGKY	PT_Q38AT6JY	Male	Male	Craniopharyngioma	Craniopharyngioma
BS_W8DA9AXT	PT_E3Y5BBSF	Female	Female	Craniopharyngioma	Craniopharyngioma
BS_PMFR8NPN	PT_N673SYWW	Male	Male	Craniopharyngioma	Craniopharyngioma
BS_F7KYPE79	PT_4RJ2EATN	Female	Female	Craniopharyngioma	Craniopharyngioma
BS_CXDKK6KS	PT_EC8R84NM	Female	Female	Craniopharyngioma	Craniopharyngioma
BS_HYGK88B0	PT_95S99RWE	Male	Male	Craniopharyngioma	Craniopharyngioma
BS_AJFG2QDD	PT_2WA5PM32	Male	Male	Craniopharyngioma	Craniopharyngioma
BS_R1RMKH1B	PT_HQ89KPKT	Female	Female	Other	Others
BS_A1DV9T7G	PT_9PJR0ZK7	Male	Male	Neurofibroma/Plexiform	Neurofibroma
BS_TX2WGF8K	PT_KCTZZA3G	Male	Male	Neurofibroma/Plexiform	Neurofibroma
BS_KSRYKCDE	PT_S7YHNHSS	Female	Female	Neurofibroma/Plexiform	Neurofibroma
BS_KV3XF9WV	PT_GBDYKSPY	Male	Male	Neurofibroma/Plexiform	Neurofibroma
BS_XVNNWN2Z	PT_3P3D97AB	Male	Male	Neurofibroma/Plexiform	Neurofibroma
BS_CDKC1E2B	PT_229DRV7B	Male	Male	Neurofibroma/Plexiform	Neurofibroma
BS_Z14Z2JMW	PT_9ZY739FB	Female	Female	Neurofibroma/Plexiform	Neurofibroma
BS_922YMFYK	PT_MXASQ2GW	Female	Female	Neurofibroma/Plexiform	Neurofibroma
BS_NJV6A585	PT_X84SD608	Male	Male	Neurofibroma/Plexiform	Neurofibroma
BS_5XZP7F4Q	PT_K8ZV7APT	Female	Female	Neurofibroma/Plexiform	Neurofibroma
BS_PDRNE606	PT_0FKQ3XGV	Male	Male	Neurofibroma/Plexiform	Neurofibroma
BS_E8MC6R2K	PT_2E552BAR	Male	Male	Neurofibroma/Plexiform	Neurofibroma
BS_ZHJFX6C9	PT_DEDRCQWH	Female	Female	Neurofibroma/Plexiform	Neurofibroma
BS_BD4RQ1G0	PT_NMZBRFYS	Male	Male	Schwannoma	Schwannoma
BS_JVTQD8HH	PT_8V3360DR	Female	Female	Schwannoma	Schwannoma
BS_FBP5NZNR	PT_WVAJN6WR	Male	Male	Schwannoma	Schwannoma
BS_FCXEAPJ1	PT_SABHZ7XX	Male	Male	Schwannoma	Schwannoma
BS_SYWRCE3Z	PT_RM9AZ7A8	Male	Male	Schwannoma	Schwannoma
BS_K3PPH522	PT_BWFTKJXT	Male	Male	Schwannoma	Schwannoma
BS_MDVMT75X	PT_Y32AQSEY	Male	Male	Schwannoma	Schwannoma
BS_KH3859M5	PT_DTP4MMRA	Female	Female	Schwannoma	Schwannoma
BS_5S8VXASX	PT_EYWDFKA7	Female	Female	Schwannoma	Schwannoma
BS_090GV72Q	PT_8WNA6M94	Female	Female	Schwannoma	Schwannoma
BS_YVFFHJ1Q	PT_YDWBWTVN	Male	Male	Schwannoma	Schwannoma
BS_R1ZBTEAG	PT_ATS9XDJ5	Female	Female	Schwannoma	Schwannoma
BS_NS8G0465	PT_NXX0M835	Male	Male	Schwannoma	Schwannoma
BS_1C4WCNQF	PT_7MZRW1DH	Female	Female	Atypical Teratoid Rhabdoid Tumor (ATRT)	ATRT
BS_QMHND3QK	PT_ND34A6PR	Female	Female	Atypical Teratoid Rhabdoid Tumor (ATRT)	ATRT
BS_R5G3QP11	PT_XRQHMBHB	Male	Male	Atypical Teratoid Rhabdoid Tumor (ATRT)	ATRT
BS_74A1TB03	PT_MTE126WM	Female	Female	Atypical Teratoid Rhabdoid Tumor (ATRT)	ATRT
BS_E0S2Y0TS	PT_6N825561	Female	Female	Atypical Teratoid Rhabdoid Tumor (ATRT)	ATRT
BS_SWHQ8FDW	PT_ESHACWF6	Female	Female	Atypical Teratoid Rhabdoid Tumor (ATRT)	ATRT
BS_0FQKT8EY	PT_RX1EWBP9	Female	Female	Atypical Teratoid Rhabdoid Tumor (ATRT)	ATRT
BS_W23ERYW3	PT_TV5DYHNC	Male	Male	Atypical Teratoid Rhabdoid Tumor (ATRT)	ATRT
BS_0EN5R1AP	PT_M1RYN7B0	Male	Male	Atypical Teratoid Rhabdoid Tumor (ATRT)	ATRT
BS_19EJ85F8	PT_T5KEXCK7	Female	Female	Atypical Teratoid Rhabdoid Tumor (ATRT)	ATRT
BS_12ZB7R6A	PT_CW0BJE0Y	Male	Male	Atypical Teratoid Rhabdoid Tumor (ATRT)	ATRT
BS_JDMM2XG4	PT_32J909WM	Male	Male	Atypical Teratoid Rhabdoid Tumor (ATRT)	ATRT
BS_GTAJFTTR	PT_J302B8Y5	Male	Male	Atypical Teratoid Rhabdoid Tumor (ATRT)	ATRT
BS_NDSWS9TS	PT_GH693TT8	Male	Male	Atypical Teratoid Rhabdoid Tumor (ATRT)	ATRT
BS_SCQNN2A2	PT_H8Z52K09	Male	Male	Atypical Teratoid Rhabdoid Tumor (ATRT)	ATRT
BS_WCNPE0AC	PT_FYECBRPP	Male	Male	Atypical Teratoid Rhabdoid Tumor (ATRT)	ATRT
BS_5WK2KXYW	PT_E6FTW238	Female	Female	Atypical Teratoid Rhabdoid Tumor (ATRT)	ATRT
BS_9KDA3HG6	PT_5CKDR2SF	Female	Female	Atypical Teratoid Rhabdoid Tumor (ATRT)	ATRT
BS_8WJR4AA3	PT_WG2Z95B5	Male	Male	Atypical Teratoid Rhabdoid Tumor (ATRT)	ATRT
BS_YZ0P5E8H	PT_JCECCFPB	Male	Male	Atypical Teratoid Rhabdoid Tumor (ATRT)	ATRT
BS_ZAT0XJE5	PT_JV9G8MFD	Female	Female	Atypical Teratoid Rhabdoid Tumor (ATRT)	ATRT
BS_CKY2TTXG	PT_M04EC74B	Male	Male	Atypical Teratoid Rhabdoid Tumor (ATRT)	ATRT
BS_NXZSD2KK	PT_XTVQB9S4	Female	Female	Atypical Teratoid Rhabdoid Tumor (ATRT)	ATRT
BS_P7CY04E7	PT_RRG1V7EP	Female	Female	Atypical Teratoid Rhabdoid Tumor (ATRT)	ATRT
BS_6GN1FGTB	PT_RJ1TJ2KH	Male	Male	Atypical Teratoid Rhabdoid Tumor (ATRT)	ATRT
BS_859AV1DB	PT_3KM9W8S8	Female	Female	Atypical Teratoid Rhabdoid Tumor (ATRT)	ATRT
BS_53TV75NN	PT_HVZTF42R	Female	Female	Atypical Teratoid Rhabdoid Tumor (ATRT)	ATRT
BS_KJQXZ8GK	PT_FF0MSK4D	Female	Female	Supratentorial or Spinal Cord PNET	Others
BS_JC8YV5V9	PT_98QMQZY7	Female	Female	Supratentorial or Spinal Cord PNET	Others
BS_Z9NCH2XA	PT_NBY8PZR9	Male	Male	Supratentorial or Spinal Cord PNET	Others
BS_KBPBCWA0	PT_0PT33SCF	Female	Female	Supratentorial or Spinal Cord PNET	Others
BS_TF6H437Q	PT_VJBVXB08	Female	Female	Supratentorial or Spinal Cord PNET	Others
BS_B73JK7T1	PT_CMB6TASJ	Female	Female	Supratentorial or Spinal Cord PNET	Others
BS_4DY83R02	PT_WE1CHTWK	Male	Male	Supratentorial or Spinal Cord PNET	Others
BS_80X7AVCP	PT_FMK5VFYW	Female	Female	Supratentorial or Spinal Cord PNET	Others
BS_AHT9PKVE	PT_0T2EWNYR	Female	Female	Other	Others
BS_69VS8PS1	PT_DQT78GS5	Female	Female	Embryonal Tumor with Multilayered Rosettes (ETMR)	Others
BS_K07KNTFY	PT_00G007DM	Male	Male	Embryonal Tumor with Multilayered Rosettes (ETMR)	Others
BS_TE8QFF7T	PT_01MZ62KG	Male	Male	Pineoblastoma	Others
BS_JSNJZERZ	PT_YV2S3ES7	Male	Male	Medulloblastoma	Medulloblastoma
BS_1S2BHJ8K	PT_S4A0R1PM	Female	Female	Medulloblastoma	Medulloblastoma
BS_Y7CA8B5R	PT_7FQ6VECA	Male	Male	Medulloblastoma	Medulloblastoma
BS_1JMTTKMK	PT_E4ECAFEN	Female	Female	Medulloblastoma	Medulloblastoma
BS_7PKPNFFK	PT_D1WJ3BJX	Male	Male	Medulloblastoma	Medulloblastoma
BS_WY5KYSHJ	PT_9S6WMQ92	Female	Female	Medulloblastoma	Medulloblastoma
BS_WP9J88EB	PT_SZJ7WZZW	Male	Male	Medulloblastoma	Medulloblastoma
BS_F8KR1QWE	PT_9YMRNZHH	Male	Male	Medulloblastoma	Medulloblastoma
BS_06GEF6DB	PT_TKWTTRQ7	Male	Male	Medulloblastoma	Medulloblastoma
BS_5BMNK8SY	PT_M0AP3Z15	Male	Male	Medulloblastoma	Medulloblastoma
BS_XNTQBZAJ	PT_X1XVE1XX	Female	Female	Medulloblastoma	Medulloblastoma
BS_Z5D6G1S6	PT_39HBKSGG	Male	Male	Medulloblastoma	Medulloblastoma
BS_VKH9KYDB	PT_HEGTYPQJ	Male	Male	Medulloblastoma	Medulloblastoma
BS_P3P96WCD	PT_D7KMPYTZ	Female	Female	Medulloblastoma	Medulloblastoma
BS_QGX93WPF	PT_P4ZEFY19	Male	Male	Medulloblastoma	Medulloblastoma
BS_AG0BZN6F	PT_HT4HJXY6	Female	Female	Medulloblastoma	Medulloblastoma
BS_W3R2DQ86	PT_K94ZVZMX	Male	Male	Medulloblastoma	Medulloblastoma
BS_MEPW36WF	PT_RJ98S3KZ	Male	Male	Medulloblastoma	Medulloblastoma
BS_T8TCEBB1	PT_78NQ0QQS	Male	Male	Medulloblastoma	Medulloblastoma
BS_ZV21J6YW	PT_VY45XTT7	Male	Male	Medulloblastoma	Medulloblastoma
BS_9CMJ3QF6	PT_RFGZ2JGP	Female	Female	Medulloblastoma	Medulloblastoma
BS_VTTTQYQA	PT_5FR2YA6E	Male	Male	Medulloblastoma	Medulloblastoma
BS_QZT3SPY7	PT_26V72ZXB	Male	Male	Medulloblastoma	Medulloblastoma
BS_G4EX0H98	PT_R63RHJWX	Male	Male	Medulloblastoma	Medulloblastoma
BS_X1R0N8QS	PT_EZS4SRH6	Male	Male	Medulloblastoma	Medulloblastoma
BS_BX8AR74E	PT_FN4GEEFR	Female	Female	Medulloblastoma	Medulloblastoma
BS_0RF0G9SQ	PT_45P9F9MD	Female	Female	Medulloblastoma	Medulloblastoma
BS_NFT9VHMJ	PT_N56EYD4Z	Male	Male	Medulloblastoma	Medulloblastoma
BS_JK5GTHVG	PT_G1QNGVCZ	Female	Female	Medulloblastoma	Medulloblastoma
BS_G12HNXYX	PT_5F4N0CAP	Female	Female	Medulloblastoma	Medulloblastoma
BS_A4KYP5H0	PT_QW5VW2PY	Male	Male	Medulloblastoma	Medulloblastoma
BS_39Q80NT3	PT_RQ21EBK9	Male	Male	Medulloblastoma	Medulloblastoma
BS_S34SCYW4	PT_TVK2KY36	Male	Male	Medulloblastoma	Medulloblastoma
BS_DJEVCH34	PT_DFXQFYPV	Female	Female	Medulloblastoma	Medulloblastoma
BS_NMQTPVFW	PT_7QKGGMKV	Female	Female	Medulloblastoma	Medulloblastoma
BS_TNQKJZCP	PT_9DER14KH	Male	Male	Medulloblastoma	Medulloblastoma
BS_9YPJANGX	PT_CWA1405H	Male	Female	Medulloblastoma	Medulloblastoma
BS_QHTDJG77	PT_BRTVGGRK	Male	Male	Medulloblastoma	Medulloblastoma
BS_40FX713C	PT_MSBPMJ56	Female	Female	Medulloblastoma	Medulloblastoma
BS_9BF58P80	PT_BG7GAFK6	Male	Male	Medulloblastoma	Medulloblastoma
BS_KRYYDC2X	PT_RH59ET3M	Female	Female	Medulloblastoma	Medulloblastoma
BS_2J4FG4HV	PT_XA98HG1C	Male	Male	Medulloblastoma	Medulloblastoma
BS_20X874J5	PT_BPKVVWVB	Male	Male	Medulloblastoma	Medulloblastoma
BS_R1CV479M	PT_F3S9PB94	Male	Male	Medulloblastoma	Medulloblastoma
BS_XGMXJKFX	PT_Q90R6M3E	Male	Male	Medulloblastoma	Medulloblastoma
BS_RHEBGZF8	PT_9A6RPJ97	Female	Female	Medulloblastoma	Medulloblastoma
BS_HZHEF797	PT_7KBMN6C2	Male	Male	Medulloblastoma	Medulloblastoma
BS_9D39MFHT	PT_H6E09982	Male	Male	Medulloblastoma	Medulloblastoma
BS_FT95T4YP	PT_NDVJE438	Male	Male	Medulloblastoma	Medulloblastoma
BS_SFH8TGKT	PT_D215EQAP	Male	Male	Medulloblastoma	Medulloblastoma
BS_Y5DA59M3	PT_QEP13FH4	Male	Male	Medulloblastoma	Medulloblastoma
BS_H2K7XX4X	PT_9HMVHQEH	Male	Male	Medulloblastoma	Medulloblastoma
BS_8BD8WD38	PT_VH6S71AC	Male	Male	Medulloblastoma	Medulloblastoma
BS_B3RH9V17	PT_2FK75B27	Female	Female	Medulloblastoma	Medulloblastoma
BS_JDS0SYST	PT_17NG0KW3	Male	Male	Medulloblastoma	Medulloblastoma
BS_164KRQJ0	PT_7BJBEBZT	Male	Male	Medulloblastoma	Medulloblastoma
BS_ASXY97FK	PT_JEA0AEMZ	Male	Male	Medulloblastoma	Medulloblastoma
BS_RQ5Z7KNW	PT_G3AVDN4E	Male	Male	Medulloblastoma	Medulloblastoma
BS_0J5MCBZV	PT_GGCQAGPS	Female	Female	Medulloblastoma	Medulloblastoma
BS_V6HKXX1Z	PT_V9WP047R	Male	Male	Medulloblastoma	Medulloblastoma
BS_X7QJCVJB	PT_NV584F7Q	Female	Female	Medulloblastoma	Medulloblastoma
BS_5KFAEMQJ	PT_8RB3EKNP	Male	Male	Medulloblastoma	Medulloblastoma
BS_T5HPW4Z0	PT_ZG4J0EK0	Female	Female	Medulloblastoma	Medulloblastoma
BS_0J5GC803	PT_XX2VW3D9	Female	Female	Medulloblastoma	Medulloblastoma
BS_K3Y06EKR	PT_F0N89D15	Male	Male	Medulloblastoma	Medulloblastoma
BS_HSYF7G2D	PT_1T7WF5S1	Male	Male	Medulloblastoma	Medulloblastoma
BS_PVYMDM18	PT_KN25EYMG	Female	Female	Medulloblastoma	Medulloblastoma
BS_YH60H2FS	PT_B7QRTN72	Male	Male	Medulloblastoma	Medulloblastoma
BS_PFXDWV9R	PT_BTTM2HS5	Female	Female	Medulloblastoma	Medulloblastoma
BS_47X3VAM0	PT_PX4E85V1	Male	Male	Medulloblastoma	Medulloblastoma
BS_HPMX6CT4	PT_CTSQ5FHH	Male	Male	Medulloblastoma	Medulloblastoma
BS_10V9SAG8	PT_YFS3AWC0	Male	Male	Medulloblastoma	Medulloblastoma
BS_DGG7YE8R	PT_NCDHZ8H8	Male	Male	Medulloblastoma	Medulloblastoma
BS_05S9WJW6	PT_23NZGSRJ	Female	Female	Medulloblastoma	Medulloblastoma
BS_CSY11X7E	PT_EGGY1XC0	Female	Female	Medulloblastoma	Medulloblastoma
BS_H174820R	PT_9DMMZ08D	Female	Female	Medulloblastoma	Medulloblastoma
BS_N4B3WB8W	PT_RFB07MZS	Male	Male	Medulloblastoma	Medulloblastoma
BS_8H2XX24V	PT_82MX6J77	Female	Female	Medulloblastoma	Medulloblastoma
BS_P99S85CY	PT_GR8P8NY5	Female	Female	Medulloblastoma	Medulloblastoma
BS_HZNKSQ17	PT_CXT81GRM	Male	Male	Medulloblastoma	Medulloblastoma
BS_7F07M7JG	PT_ZGWYMRV8	Male	Male	Medulloblastoma	Medulloblastoma
BS_185Q218S	PT_PABK01H0	Female	Female	Medulloblastoma	Medulloblastoma
BS_3JE2T7AR	PT_04YTK82N	Male	Male	Medulloblastoma	Medulloblastoma
BS_WP2D11SK	PT_EDWA0XTP	Female	Female	Medulloblastoma	Medulloblastoma
BS_7M6F9GQD	PT_VJZN69T9	Male	Male	Medulloblastoma	Medulloblastoma
BS_H1K33JVK	PT_V8714N9H	Male	Male	Medulloblastoma	Medulloblastoma
BS_T9T3R2J0	PT_T3REPTTC	Female	Female	Medulloblastoma	Medulloblastoma
BS_PJ08ZW9A	PT_CQ7EGCMB	Female	Female	Medulloblastoma	Medulloblastoma
BS_9G7ETYHR	PT_3VQEVNDD	Female	Female	Medulloblastoma	Medulloblastoma
BS_8YQGSMDK	PT_HM2GMT2H	Male	Male	Medulloblastoma	Medulloblastoma
BS_70FKSKM9	PT_GH6HM5QF	Male	Male	Medulloblastoma	Medulloblastoma
BS_KAZENYZE	PT_0WMP712K	Female	Female	Medulloblastoma	Medulloblastoma
BS_DVQYQSVW	PT_WWZ2Q14R	Male	Male	Medulloblastoma	Medulloblastoma
BS_3J4T2YYW	PT_T93J9EGZ	Female	Female	Medulloblastoma	Medulloblastoma
BS_PYVPKH11	PT_NTEKMKTX	Male	Male	Medulloblastoma	Medulloblastoma
BS_PVZJCXS1	PT_DACV00WF	Female	Female	Medulloblastoma	Medulloblastoma
BS_YYAPSA5P	PT_AW8WV14Y	Female	Female	Medulloblastoma	Medulloblastoma
BS_NHMPQ8Q1	PT_FZHGKJ0H	Female	Female	Ganglioneuroblastoma	Others
BS_CK7CPM73	PT_RXT6KRR6	Female	Female	Ganglioneuroblastoma	Others
BS_6TMPZKSZ	PT_NESAQHB1	Male	Male	Supratentorial or Spinal Cord PNET	Others
BS_HNE6BPMH	PT_V5ASTHRH	Male	Male	Mixed germ cell tumor	Germ cell tumor
BS_MRX1SPFB	PT_H024RK87	Male	Male	Non-germinomatous germ cell tumor;Teratoma	Germ cell tumor
BS_F5KRHGKC	PT_92YX7KK9	Male	Male	Germinoma	Germ cell tumor
BS_JM979K1M	PT_1TB2V1PH	Male	Male	Germinoma	Germ cell tumor
BS_FXDY881S	PT_7F3ZPZB7	Male	Male	Germinoma	Germ cell tumor
BS_Z5VJCFNP	PT_5X061J42	Male	Male	Germinoma	Germ cell tumor
BS_ZJSMC22A	PT_TGTJECMR	Male	Male	Teratoma	Germ cell tumor
BS_FYJMNRGK	PT_XCCV6CW2	Male	Male	Teratoma	Germ cell tumor
BS_5RD8KEED	PT_2Y3R515E	Male	Male	Teratoma	Germ cell tumor
BS_10HD18B8	PT_DV8XECKA	Male	Male	Teratoma	Germ cell tumor
BS_71HPXFE7	PT_41RR5FQD	Male	Male	Teratoma	Germ cell tumor
BS_BYJDRXMK	PT_DH8A0SNQ	Female	Female	Teratoma	Germ cell tumor
BS_RCAZ62J7	PT_A4KA01ZH	Female	Female	Teratoma	Germ cell tumor
BS_XH5JP8DB	PT_T1FV709B	Male	Male	Low-grade glioma/astrocytoma (WHO grade I/II)	Others
BS_NYVVN7SD	PT_2WVW55DA	Female	Female	Low-grade glioma/astrocytoma (WHO grade I/II)	Others
BS_YKQP4SBX	PT_57YP9ABV	Female	Female	Dysembryoplastic neuroepithelial tumor (DNET)	DNET
BS_V79WFJ6N	PT_AP9P5D7N	Male	Male	Dysembryoplastic neuroepithelial tumor (DNET)	DNET
BS_AQECMDPP	PT_3A87PCQK	Male	Male	Dysembryoplastic neuroepithelial tumor (DNET)	DNET
BS_WYF8NGSD	PT_BBHAD51D	Female	Female	Dysembryoplastic neuroepithelial tumor (DNET)	DNET
BS_D3ZV6MMY	PT_5KP2E0DS	Male	Male	Dysembryoplastic neuroepithelial tumor (DNET)	DNET
BS_8226HD4X	PT_NS1F6DT8	Male	Male	Dysembryoplastic neuroepithelial tumor (DNET)	DNET
BS_M2MSWKBC	PT_PAW18EK3	Male	Male	Dysembryoplastic neuroepithelial tumor (DNET)	DNET
BS_EKR4NSNW	PT_PY4QFHHV	Male	Male	Dysembryoplastic neuroepithelial tumor (DNET)	DNET
BS_8JFMP1T1	PT_EYX2CP9F	Female	Female	Dysembryoplastic neuroepithelial tumor (DNET)	DNET
BS_W6B48DD5	PT_GPQJYAW4	Female	Female	Dysembryoplastic neuroepithelial tumor (DNET)	DNET
BS_C3X4AEK5	PT_9YNQJZ5G	Female	Female	Dysembryoplastic neuroepithelial tumor (DNET)	DNET
BS_HM5N78GV	PT_GYJ97915	Male	Male	Dysembryoplastic neuroepithelial tumor (DNET)	DNET
BS_ZH6PC8KM	PT_7VPSS2SN	Female	Female	Dysembryoplastic neuroepithelial tumor (DNET)	DNET
BS_K89V7JNJ	PT_868QRW9G	Male	Male	Dysembryoplastic neuroepithelial tumor (DNET)	DNET
BS_11322HD1	PT_TRXF649Z	Female	Female	Dysembryoplastic neuroepithelial tumor (DNET)	DNET
BS_HZV4WDTB	PT_GERCQ0JG	Female	Female	Dysembryoplastic neuroepithelial tumor (DNET)	DNET
BS_4G9Y2VC6	PT_8CZ6ANE0	Male	Male	Dysembryoplastic neuroepithelial tumor (DNET)	DNET
BS_8BM1WTGR	PT_BCN28SW9	Male	Male	Dysembryoplastic neuroepithelial tumor (DNET)	DNET
BS_T99M7842	PT_MA0J8DSN	Male	Male	Dysembryoplastic neuroepithelial tumor (DNET)	DNET
BS_E5B2YZJH	PT_3A0B29QT	Male	Male	Dysembryoplastic neuroepithelial tumor (DNET)	DNET
BS_EHBH0NYX	PT_SSE4AH59	Male	Male	Dysembryoplastic neuroepithelial tumor (DNET)	DNET
BS_E0AAK0V0	PT_MV7Y44QQ	Female	Female	Dysembryoplastic neuroepithelial tumor (DNET);Dysplasia/Gliosis;Ganglioglioma	DNET
BS_9QMVZ4C0	PT_E546ZRXA	Female	Female	Dysembryoplastic neuroepithelial tumor (DNET);Ganglioglioma	DNET
BS_376Q9QKG	PT_1DY2TP9N	Female	Female	Ependymoma	Ependymoma
BS_R8ZKDFWH	PT_YXZPWFVB	Male	Male	Ependymoma	Ependymoma
BS_9GJHMA3J	PT_MT27S7S4	Male	Male	Ependymoma	Ependymoma
BS_0XR7GYAV	PT_XHYBZKCX	Male	Male	Ependymoma	Ependymoma
BS_83MSWR59	PT_99S5BPE3	Male	Male	Ependymoma	Ependymoma
BS_9JVGXA2W	PT_KVFS3Z2Q	Male	Male	Ependymoma	Ependymoma
BS_55N7KFHW	PT_S8E3281G	Male	Male	Ependymoma	Ependymoma
BS_A3EV6FXK	PT_1Z015H6V	Male	Male	Ependymoma	Ependymoma
BS_MVC1NCZX	PT_BWN251DF	Female	Female	Ependymoma	Ependymoma
BS_VK46N40F	PT_QZN7FZER	Male	Male	Ependymoma	Ependymoma
BS_6FYTRKJJ	PT_625X34JX	Male	Male	Ependymoma	Ependymoma
BS_H8E4K1DT	PT_46F28BFH	Female	Female	Ependymoma	Ependymoma
BS_6T87HSPX	PT_ZWY04DCR	Male	Male	Ependymoma	Ependymoma
BS_QSMFVHSB	PT_0WKX8Q5X	Male	Male	Ependymoma	Ependymoma
BS_KB9GJDCS	PT_EB89G70N	Male	Male	Ependymoma	Ependymoma
BS_ST3Z2B9B	PT_2SCVQ2N6	Female	Female	Ependymoma	Ependymoma
BS_01DQH017	PT_CYVVA9AB	Female	Female	Ependymoma	Ependymoma
BS_B4P1NP87	PT_3VCS1PPF	Male	Male	Ependymoma	Ependymoma
BS_5V2XCW17	PT_3KWSRWZN	Male	Male	Ependymoma	Ependymoma
BS_R7YMKNJN	PT_RM5S859Q	Female	Female	Ependymoma	Ependymoma
BS_2P7MJGM7	PT_EG7PH32E	Male	Male	Ependymoma	Ependymoma
BS_XBE002WV	PT_D3AN5M5W	Male	Male	Ependymoma	Ependymoma
BS_EJ1H9PZY	PT_DNAJYFZT	Male	Male	Ependymoma	Ependymoma
BS_NWYBD9CA	PT_82A9SDRN	Female	Female	Ependymoma	Ependymoma
BS_ZBWQG7VR	PT_PKP1250P	Female	Female	Ependymoma	Ependymoma
BS_ZS1QRMXS	PT_8RB7TPS2	Male	Male	Ependymoma	Ependymoma
BS_MAVSJH2Y	PT_JN3EN2HR	Male	Male	Ependymoma	Ependymoma
BS_AVS4DSZW	PT_N9W4GT6D	Female	Female	Ependymoma	Ependymoma
BS_T1SNKF50	PT_CYBYN18G	Male	Male	Ependymoma	Ependymoma
BS_W74D279Q	PT_JP1FDKN9	Female	Female	Ependymoma	Ependymoma
BS_1AZ8YJSH	PT_R6WWH1QX	Female	Female	Ependymoma	Ependymoma
BS_ZZJF26C4	PT_ZA95JQEB	Female	Female	Ependymoma	Ependymoma
BS_5D24XV4T	PT_164RNWTT	Male	Male	Ependymoma	Ependymoma
BS_9E632VPJ	PT_GAM3E6M3	Male	Male	Ependymoma	Ependymoma
BS_H8MAKDRB	PT_GH27VJBD	Female	Female	Ependymoma	Ependymoma
BS_AGD2ATY1	PT_ZZRBX5JT	Female	Female	Ependymoma	Ependymoma
BS_MFTAVQ5C	PT_T4VKB29K	Female	Female	Ependymoma	Ependymoma
BS_007JTNB8	PT_1MW98VR1	Male	Male	Ependymoma	Ependymoma
BS_BBCM52QE	PT_23K3YS1P	Female	Female	Ependymoma	Ependymoma
BS_6Z4WHYDG	PT_8SDJXNFR	Female	Female	Ependymoma	Ependymoma
BS_HBAKYKQM	PT_C94VR1Y2	Female	Female	Ependymoma	Ependymoma
BS_BBHFKBE7	PT_VE0Q731Y	Male	Male	Ependymoma	Ependymoma
BS_K6A9Z04J	PT_S4H6KA09	Female	Female	Ependymoma	Ependymoma
BS_JC2187NA	PT_2CJ31SBX	Female	Female	Ependymoma	Ependymoma
BS_6ZP2KRPW	PT_Z4GS3ZQQ	Female	Female	Ependymoma	Ependymoma
BS_W5P7SPDH	PT_NPETR8RY	Male	Male	Ependymoma	Ependymoma
BS_GMQZNQH8	PT_V0X73HEQ	Male	Male	Ependymoma	Ependymoma
BS_QBZDQX7A	PT_EZW3S4F1	Male	Male	Ependymoma	Ependymoma
BS_5ZRZC3ZM	PT_WKNKNYHH	Male	Male	Ependymoma	Ependymoma
BS_Y3472DYJ	PT_N4PR21ME	Male	Male	Ependymoma	Ependymoma
BS_0W8AWY10	PT_06H29FCG	Female	Female	Ependymoma	Ependymoma
BS_62XRDTM6	PT_K2YDNZDA	Female	Female	Ependymoma	Ependymoma
BS_J33YVP27	PT_ZD45GXZ0	Male	Male	Ependymoma	Ependymoma
BS_F5V8CWXT	PT_3PK66TJY	Female	Female	Ependymoma	Ependymoma
BS_6NPSZJ4C	PT_NYBH025T	Male	Male	Ependymoma	Ependymoma
BS_G16NM5WJ	PT_7E3V3JFX	Female	Female	Ependymoma	Ependymoma
BS_BSM3ZHW4	PT_6TMT65YA	Male	Male	Ependymoma	Ependymoma
BS_HQFNQHVW	PT_0NY38X3W	Male	Male	Ependymoma	Ependymoma
BS_MGBEMNYR	PT_ECMZCNTF	Male	Male	Ependymoma	Ependymoma
BS_75VHXMZN	PT_3R0P995B	Male	Male	Ependymoma	Ependymoma
BS_4PAE19ZC	PT_67R1AF5R	Male	Male	Ependymoma	Ependymoma
BS_99PPRCW4	PT_BNARR0N6	Male	Male	Ependymoma	Ependymoma
BS_EFBBP9H3	PT_9AW9EWHA	Male	Male	Ependymoma	Ependymoma
BS_XMNBSBGN	PT_H876VB6R	Female	Female	Ependymoma	Ependymoma
BS_7RQCH5Y7	PT_V3Q78E6F	Female	Female	Ependymoma	Ependymoma
BS_9PQPZPGM	PT_N9KYV4WB	Female	Female	Ependymoma	Ependymoma
BS_9ZFXXJPK	PT_VBVZ2NAR	Male	Male	Ependymoma	Ependymoma
BS_CFPWSZB5	PT_6BX46NVR	Male	Male	Ependymoma	Ependymoma
BS_2E81A3FT	PT_ZZWYKZZ8	Male	Male	Ependymoma	Ependymoma
BS_R82MYPKB	PT_FHDZNN40	Female	Female	Ependymoma	Ependymoma
BS_FVPMPMRJ	PT_W17NV5YG	Female	Female	Ependymoma	Ependymoma
BS_NB509KST	PT_EPFX7V9H	Female	Female	Ganglioglioma	Ganglioglioma
BS_V3ZNXRHK	PT_GDDWPDMC	Male	Male	Ganglioglioma	Ganglioglioma
BS_JQNF0FQP	PT_FAD8FQ6S	Female	Female	Ganglioglioma	Ganglioglioma
BS_4DTX295Z	PT_1ZAWNGWT	Female	Female	Ganglioglioma	Ganglioglioma
BS_XM302FF4	PT_SCCDBETQ	Female	Female	Ganglioglioma	Ganglioglioma
BS_G61CN2V0	PT_WY8REZ3P	Female	Female	Ganglioglioma	Ganglioglioma
BS_VDSR4X6N	PT_HGHV85PZ	Male	Male	Ganglioglioma	Ganglioglioma
BS_797V83YM	PT_FWD7NZQ0	Male	Male	Ganglioglioma	Ganglioglioma
BS_HTGDSPQA	PT_4159VCJY	Female	Female	Ganglioglioma	Ganglioglioma
BS_5V2FBYQG	PT_AWBPNFM5	Male	Male	Ganglioglioma	Ganglioglioma
BS_GS9JCK55	PT_Y7F2JZMQ	Male	Male	Ganglioglioma	Ganglioglioma
BS_WJ7GMQTF	PT_FC0EF5ZT	Male	Male	Ganglioglioma	Ganglioglioma
BS_FHE6Z73G	PT_4ADZ9F53	Female	Female	Ganglioglioma	Ganglioglioma
BS_JBHQ6G3J	PT_JWW33RTB	Female	Female	Ganglioglioma	Ganglioglioma
BS_93B38HPS	PT_2ZXR2PDN	Male	Male	Ganglioglioma	Ganglioglioma
BS_9M49SGAQ	PT_4EDBZRM2	Male	Male	Ganglioglioma	Ganglioglioma
BS_9HEMB7RK	PT_W6AWJJK7	Female	Female	Ganglioglioma	Ganglioglioma
BS_GXACEYKB	PT_8ECE2D92	Female	Female	Ganglioglioma	Ganglioglioma
BS_4RS1SC48	PT_CWD717Q0	Male	Male	Ganglioglioma	Ganglioglioma
BS_0YVR8Q4E	PT_R0M1QBY4	Female	Female	Ganglioglioma	Ganglioglioma
BS_N2JD3VX6	PT_3NM45TQ8	Male	Male	Ganglioglioma	Ganglioglioma
BS_6Y7FX7QJ	PT_A594A46X	Male	Male	Ganglioglioma	Ganglioglioma
BS_6GTKRGNK	PT_1P436YMM	Male	Male	Ganglioglioma	Ganglioglioma
BS_SDT1J3A7	PT_9AHA6KW3	Female	Female	Ganglioglioma	Ganglioglioma
BS_D59VEERR	PT_ER1C7KPB	Male	Male	Ganglioglioma	Ganglioglioma
BS_N8WXTFN4	PT_AWMZ12NP	Male	Male	Ganglioglioma	Ganglioglioma
BS_NG0CR0EP	PT_DY6QG8QC	Female	Female	Ganglioglioma	Ganglioglioma
BS_KVYCH9PB	PT_DXF7ZZQZ	Female	Female	Ganglioglioma	Ganglioglioma
BS_94AP61Q5	PT_DDFAZ345	Female	Female	Ganglioglioma	Ganglioglioma
BS_FNF1TCSW	PT_Z9QE51C3	Male	Male	Ganglioglioma	Ganglioglioma
BS_B558FJXC	PT_E8XM8JFZ	Male	Male	Ganglioglioma	Ganglioglioma
BS_B6KCJF2B	PT_NPHZQW6A	Male	Male	Ganglioglioma	Ganglioglioma
BS_B94G701Q	PT_R9V5R1SY	Male	Male	Ganglioglioma	Ganglioglioma
BS_AR2BH0Z4	PT_A0F23R7E	Male	Male	Ganglioglioma	Ganglioglioma
BS_ZKFEMJZ8	PT_DFQAH7RS	Male	Male	Ganglioglioma	Ganglioglioma
BS_E5H6CFYT	PT_6Q0NPVP3	Female	Female	Ganglioglioma	Ganglioglioma
BS_ETTZM63Y	PT_17W3GJPT	Male	Male	Ganglioglioma	Ganglioglioma
BS_9W6FK6X4	PT_CGWPWSXM	Male	Male	Ganglioglioma	Ganglioglioma
BS_C5RDMCCS	PT_R10BSB9F	Male	Male	Ganglioglioma	Ganglioglioma
BS_AXW0XBH8	PT_CR2YBSPT	Male	Male	Ganglioglioma	Ganglioglioma
BS_XKE77TR4	PT_GKWWWJ0X	Female	Female	Ganglioglioma	Ganglioglioma
BS_1RF75MK2	PT_7F485CXV	Female	Female	Ganglioglioma	Ganglioglioma
BS_BZWM455T	PT_44HPG5YT	Female	Female	Ganglioglioma	Ganglioglioma
BS_SYGKQD8M	PT_RGX23JFP	Female	Female	Ganglioglioma	Ganglioglioma
BS_V8G6BZRR	PT_8GW4J4TD	Male	Male	Glial-neuronal tumor NOS	Others
BS_4GKH983E	PT_FCM7XPVR	Female	Female	Glial-neuronal tumor NOS	Others
BS_JBY9S5D4	PT_VQDNSYXM	Female	Female	Glial-neuronal tumor NOS	Others
BS_9BGCH82S	PT_D9NTSYSC	Male	Male	Glial-neuronal tumor NOS	Others
BS_MGY2V5N4	PT_Z7YJ7MSM	Male	Male	Other	Others
BS_3C4YAMKJ	PT_YGN06RPZ	Male	Male	Low-grade glioma/astrocytoma (WHO grade I/II)	Others
BS_9X9E86DY	PT_20ZM6THA	Female	Female	Low-grade glioma/astrocytoma (WHO grade I/II)	Others
BS_58X7SKJS	PT_QQZXYR4M	Male	Male	High-grade glioma/astrocytoma (WHO grade III/IV)	HGG
BS_EP25TTAG	PT_QDGVJKE0	Male	Male	High-grade glioma/astrocytoma (WHO grade III/IV)	HGG
BS_EPM623G4	PT_N3205P0D	Male	Male	High-grade glioma/astrocytoma (WHO grade III/IV)	HGG
BS_STNH7YSX	PT_9BZETM0M	Male	Male	Supratentorial or Spinal Cord PNET	HGG
BS_C19DFVR5	PT_X5TQR8V2	Female	Female	High-grade glioma/astrocytoma (WHO grade III/IV)	HGG
BS_96S0VQBN	PT_1H2REHT2	Male	Male	High-grade glioma/astrocytoma (WHO grade III/IV)	HGG
BS_P3PF53V8	PT_S0Q27J13	Female	Female	High-grade glioma/astrocytoma (WHO grade III/IV)	HGG
BS_KSHETTQC	PT_VAJN5QP8	Female	Female	High-grade glioma/astrocytoma (WHO grade III/IV)	HGG
BS_872Q3FK2	PT_858H7ABM	Female	Female	High-grade glioma/astrocytoma (WHO grade III/IV)	HGG
BS_W2QCHQ7E	PT_Z4BF2NSB	Male	Male	High-grade glioma/astrocytoma (WHO grade III/IV)	HGG
BS_1YTHM07J	PT_279D9QZ8	Female	Female	High-grade glioma/astrocytoma (WHO grade III/IV)	HGG
BS_FKQ7F6D1	PT_Y660CKCB	Male	Male	High-grade glioma/astrocytoma (WHO grade III/IV)	HGG
BS_928HWFFM	PT_RDJ40M73	Female	Female	High-grade glioma/astrocytoma (WHO grade III/IV)	HGG
BS_H0638GZT	PT_JSFBMK5V	Male	Male	High-grade glioma/astrocytoma (WHO grade III/IV)	HGG
BS_P8WN8XEQ	PT_X71D7G5S	Male	Male	Supratentorial or Spinal Cord PNET	HGG
BS_EJV0N3BX	PT_37B5JRP1	Male	Male	High-grade glioma/astrocytoma (WHO grade III/IV)	HGG
BS_SK4H5MJQ	PT_RSDTCFDA	Female	Female	High-grade glioma/astrocytoma (WHO grade III/IV)	HGG
BS_F8K4VQMF	PT_J5NSRW1Y	Male	Male	High-grade glioma/astrocytoma (WHO grade III/IV)	HGG
BS_230S192D	PT_P2NGYMG5	Female	Female	High-grade glioma/astrocytoma (WHO grade III/IV)	HGG
BS_WJF6ZXWN	PT_DJ106XYS	Male	Male	High-grade glioma/astrocytoma (WHO grade III/IV)	HGG
BS_BFDEZK1C	PT_5BWZA0NT	Female	Female	Supratentorial or Spinal Cord PNET	HGG
BS_KHSYAB3J	PT_7FZ8SE69	Male	Male	High-grade glioma/astrocytoma (WHO grade III/IV)	HGG
BS_TRGECFNP	PT_VCD0W8HG	Female	Female	Brainstem glioma- Diffuse intrinsic pontine glioma	HGG
BS_1S5V7WWC	PT_QTDY0Y9A	Male	Male	High-grade glioma/astrocytoma (WHO grade III/IV)	HGG
BS_B9QP40ER	PT_2JDDX6TJ	Female	Female	High-grade glioma/astrocytoma (WHO grade III/IV)	HGG
BS_KAD49R68	PT_63F63QY0	Female	Female	High-grade glioma/astrocytoma (WHO grade III/IV)	HGG
BS_WPCBK1EG	PT_Z4PJA6KT	Female	Female	High-grade glioma/astrocytoma (WHO grade III/IV)	HGG
BS_PPY0EWPG	PT_PR4YBBH3	Female	Female	Brainstem glioma- Diffuse intrinsic pontine glioma	HGG
BS_3NX3RBCX	PT_3X3MF8ZD	Female	Female	High-grade glioma/astrocytoma (WHO grade III/IV)	HGG
BS_23ZE42Q3	PT_R4T1V1K4	Male	Male	Brainstem glioma- Diffuse intrinsic pontine glioma	HGG
BS_KXGJ1HMG	PT_P5HHJJPH	Female	Female	High-grade glioma/astrocytoma (WHO grade III/IV)	HGG
BS_R1G6SG0K	PT_KEQ53KRH	Female	Female	High-grade glioma/astrocytoma (WHO grade III/IV)	HGG
BS_DH86PF5A	PT_B38P3Y5T	Female	Female	Brainstem glioma- Diffuse intrinsic pontine glioma	HGG
BS_ZCY4ECNV	PT_FYPWZBH0	Female	Female	High-grade glioma/astrocytoma (WHO grade III/IV)	HGG
BS_02YBZSBY	PT_VTM2STE3	Female	Female	High-grade glioma/astrocytoma (WHO grade III/IV)	HGG
BS_AYPBAHJ6	PT_Y5KY6KN9	Male	Male	High-grade glioma/astrocytoma (WHO grade III/IV)	HGG
BS_M4E4H6NG	PT_Y76A7PBA	Female	Female	High-grade glioma/astrocytoma (WHO grade III/IV)	HGG
BS_QG6V29H7	PT_59D00MBQ	Male	Male	High-grade glioma/astrocytoma (WHO grade III/IV)	HGG
BS_P4K6WK9Y	PT_RA6AGBA7	Female	Female	High-grade glioma/astrocytoma (WHO grade III/IV)	HGG
BS_WJB33V17	PT_59FJRPVX	Female	Female	High-grade glioma/astrocytoma (WHO grade III/IV)	HGG
BS_S0T3CQ97	PT_63HDZHCN	Male	Male	High-grade glioma/astrocytoma (WHO grade III/IV)	HGG
BS_20TBZG09	PT_3CHB9PK5	Female	Female	High-grade glioma/astrocytoma (WHO grade III/IV)	HGG
BS_GKPVZXYP	PT_HMF8J4EG	Male	Male	High-grade glioma/astrocytoma (WHO grade III/IV)	HGG
BS_85Q5P8GF	PT_JNEV57VK	Male	Male	High-grade glioma/astrocytoma (WHO grade III/IV)	HGG
BS_YB99Q6TN	PT_A325EYR2	Female	Female	Brainstem glioma- Diffuse intrinsic pontine glioma	HGG
BS_MSB1RDAJ	PT_VVCN8DXT	Male	Male	Gliomatosis Cerebri	HGG
BS_T7WMJ08W	PT_40HTPY49	Male	Male	High-grade glioma/astrocytoma (WHO grade III/IV)	HGG
BS_8FSJDG2T	PT_KVMF5TFW	Female	Female	High-grade glioma/astrocytoma (WHO grade III/IV)	HGG
BS_9DM8H1RX	PT_SYHB12RN	Female	Female	High-grade glioma/astrocytoma (WHO grade III/IV)	HGG
BS_80078QDG	PT_PF9EC93Q	Female	Female	High-grade glioma/astrocytoma (WHO grade III/IV)	HGG
BS_79NQJZ09	PT_KZ04SDDS	Male	Male	High-grade glioma/astrocytoma (WHO grade III/IV)	HGG
BS_KYPMZZSY	PT_1DSX4VJM	Male	Male	Brainstem glioma- Diffuse intrinsic pontine glioma	HGG
BS_G9MQM1KK	PT_89XRZBSG	Male	Male	High-grade glioma/astrocytoma (WHO grade III/IV)	HGG
BS_SKRY0BJ4	PT_HNZNZ635	Male	Male	High-grade glioma/astrocytoma (WHO grade III/IV)	HGG
BS_AFAHY6HP	PT_PSX2CSYX	Female	Female	Brainstem glioma- Diffuse intrinsic pontine glioma	HGG
BS_VW4XN9Y7	PT_0SPKM4S8	Male	Male	High-grade glioma/astrocytoma (WHO grade III/IV)	HGG
BS_823V5X6Z	PT_4XB3YTJM	Female	Female	High-grade glioma/astrocytoma (WHO grade III/IV)	HGG
BS_RXSBJ929	PT_8GN3TQRM	Male	Male	High-grade glioma/astrocytoma (WHO grade III/IV)	HGG
BS_XGVSX8BX	PT_6GDPNFA6	Female	Female	High-grade glioma/astrocytoma (WHO grade III/IV)	HGG
BS_D6XHKZDZ	PT_N32BYY8A	Male	Male	High-grade glioma/astrocytoma (WHO grade III/IV)	HGG
BS_JB3J82ZK	PT_7WT6P5M8	Male	Male	High-grade glioma/astrocytoma (WHO grade III/IV)	HGG
BS_MW63FCZC	PT_6SH7PV1N	Male	Male	High-grade glioma/astrocytoma (WHO grade III/IV)	HGG
BS_742CDKAS	PT_4347ZBEX	Female	Female	High-grade glioma/astrocytoma (WHO grade III/IV)	HGG
BS_1M63B97V	PT_MDWPRDBT	Female	Female	High-grade glioma/astrocytoma (WHO grade III/IV)	HGG
BS_E42SSQGJ	PT_3AWKWXEV	Male	Male	High-grade glioma/astrocytoma (WHO grade III/IV)	HGG
BS_QWS88QXE	PT_0DXHDZJR	Male	Male	High-grade glioma/astrocytoma (WHO grade III/IV)	HGG
BS_3BMGF6GN	PT_Y8RNS9JE	Male	Male	High-grade glioma/astrocytoma (WHO grade III/IV)	HGG
BS_NJFK43N3	PT_KFYJBQB8	Male	Male	High-grade glioma/astrocytoma (WHO grade III/IV)	HGG
BS_HJ95JNFN	PT_MSQ6GSVP	Female	Female	High-grade glioma/astrocytoma (WHO grade III/IV)	HGG
BS_F064HMTP	PT_387VK1T9	Female	Female	High-grade glioma/astrocytoma (WHO grade III/IV)	HGG
BS_ZAH4FHV2	PT_9M4CQX3M	Female	Female	Low-grade glioma/astrocytoma (WHO grade I/II)	LGAT
BS_0DKPGQWD	PT_BQ8BQ01J	Male	Male	Low-grade glioma/astrocytoma (WHO grade I/II)	LGAT
BS_FHFVCQ41	PT_N9SG16EC	Female	Female	Low-grade glioma/astrocytoma (WHO grade I/II)	LGAT
BS_16FT8V4B	PT_VZTTTP3Q	Male	Male	Low-grade glioma/astrocytoma (WHO grade I/II)	LGAT
BS_YEWX69X4	PT_K39HM2JF	Female	Female	Low-grade glioma/astrocytoma (WHO grade I/II)	LGAT
BS_6FV7BDE3	PT_JPWVCTAJ	Female	Female	Low-grade glioma/astrocytoma (WHO grade I/II)	LGAT
BS_PC2YQ4F6	PT_YJBPEF4V	Male	Male	Low-grade glioma/astrocytoma (WHO grade I/II)	LGAT
BS_7HC4W4SA	PT_GB8MNK85	Female	Female	Low-grade glioma/astrocytoma (WHO grade I/II)	LGAT
BS_WEGGXVYA	PT_HXDCHQ9Y	Female	Female	Subependymal Giant Cell Astrocytoma (SEGA)	LGAT
BS_K049HVGR	PT_3WA1XB8G	Male	Male	Ganglioglioma;Low-grade glioma/astrocytoma (WHO grade I/II)	LGAT
BS_WRJNMEX2	PT_6TKJRSPW	Male	Male	Low-grade glioma/astrocytoma (WHO grade I/II)	LGAT
BS_F969DNHD	PT_EEKE0V9T	Male	Male	Low-grade glioma/astrocytoma (WHO grade I/II)	LGAT
BS_NHRNZRQV	PT_YXJQGT69	Female	Female	Low-grade glioma/astrocytoma (WHO grade I/II)	LGAT
BS_X9PJ715R	PT_S3FJSBJT	Male	Male	Low-grade glioma/astrocytoma (WHO grade I/II)	LGAT
BS_WSFB4SA2	PT_CB9PD1YP	Female	Female	Low-grade glioma/astrocytoma (WHO grade I/II)	LGAT
BS_J4E9SW51	PT_T8V9ES93	Male	Male	High-grade glioma/astrocytoma (WHO grade III/IV)	LGAT
BS_MW6YMRBJ	PT_YZME6QCY	Female	Female	Low-grade glioma/astrocytoma (WHO grade I/II)	LGAT
BS_JHGFJR3D	PT_RRT2E7HK	Male	Male	Low-grade glioma/astrocytoma (WHO grade I/II)	LGAT
BS_KYG3H6C6	PT_MPRBGGEJ	Male	Male	Low-grade glioma/astrocytoma (WHO grade I/II)	LGAT
BS_36HCZ3KW	PT_T5CR5HQZ	Male	Male	Low-grade glioma/astrocytoma (WHO grade I/II)	LGAT
BS_APAQ2X2S	PT_5ABCFCSK	Male	Male	Low-grade glioma/astrocytoma (WHO grade I/II)	LGAT
BS_EQE19CB0	PT_K63972GG	Male	Male	Low-grade glioma/astrocytoma (WHO grade I/II)	LGAT
BS_Q0XBZP88	PT_TS0FW57Z	Male	Male	Low-grade glioma/astrocytoma (WHO grade I/II)	LGAT
BS_9E6Q11G2	PT_EYZ25B99	Male	Male	Low-grade glioma/astrocytoma (WHO grade I/II)	LGAT
BS_95RRF4NE	PT_SRWZDG3N	Male	Male	Low-grade glioma/astrocytoma (WHO grade I/II)	LGAT
BS_QXZTRMWM	PT_1VQWQ0TC	Male	Male	Low-grade glioma/astrocytoma (WHO grade I/II)	LGAT
BS_AJ0T7DJ7	PT_D5KHK0SS	Male	Male	Low-grade glioma/astrocytoma (WHO grade I/II)	LGAT
BS_89RCN9PF	PT_NZFFMZ0B	Male	Male	Low-grade glioma/astrocytoma (WHO grade I/II)	LGAT
BS_Y2C78JC4	PT_NTK39NNV	Male	Male	Low-grade glioma/astrocytoma (WHO grade I/II)	LGAT
BS_PEFRDKDZ	PT_ZRQQC2S9	Female	Female	Low-grade glioma/astrocytoma (WHO grade I/II)	LGAT
BS_SD28E0SC	PT_N3HVMV06	Female	Female	Low-grade glioma/astrocytoma (WHO grade I/II)	LGAT
BS_TZPJHKQR	PT_N8W26H19	Female	Female	Low-grade glioma/astrocytoma (WHO grade I/II)	LGAT
BS_2F70R10Z	PT_V07ZH5JS	Female	Female	Low-grade glioma/astrocytoma (WHO grade I/II)	LGAT
BS_YXCVR90M	PT_6R95FQT2	Male	Male	Low-grade glioma/astrocytoma (WHO grade I/II)	LGAT
BS_Z9PKZ4RT	PT_PFP1ZVHD	Male	Male	Low-grade glioma/astrocytoma (WHO grade I/II)	LGAT
BS_XKP747AS	PT_CGPJY881	Female	Female	Low-grade glioma/astrocytoma (WHO grade I/II)	LGAT
BS_CPYV7AHD	PT_41QYPSGV	Female	Female	Low-grade glioma/astrocytoma (WHO grade I/II)	LGAT
BS_QMG7XNEW	PT_DMMKT7X1	Female	Female	Low-grade glioma/astrocytoma (WHO grade I/II)	LGAT
BS_KCN7NG92	PT_CB1XPA3W	Female	Female	Low-grade glioma/astrocytoma (WHO grade I/II)	LGAT
BS_VA07453Z	PT_GHHY5AAE	Male	Male	Low-grade glioma/astrocytoma (WHO grade I/II)	LGAT
BS_QM1Z8R38	PT_5CNZ47XV	Male	Male	Low-grade glioma/astrocytoma (WHO grade I/II)	LGAT
BS_47454JJ6	PT_SDK91A16	Female	Female	Low-grade glioma/astrocytoma (WHO grade I/II)	LGAT
BS_VQC2PE2B	PT_9B6KWJT2	Female	Female	Low-grade glioma/astrocytoma (WHO grade I/II)	LGAT
BS_P3EVK3C2	PT_S21ZTKPS	Female	Female	Low-grade glioma/astrocytoma (WHO grade I/II)	LGAT
BS_KH0NFCWF	PT_TH18S0JQ	Female	Female	Low-grade glioma/astrocytoma (WHO grade I/II)	LGAT
BS_MZB884N9	PT_2YCHME6S	Female	Female	Low-grade glioma/astrocytoma (WHO grade I/II)	LGAT
BS_QDGHHS4S	PT_FFRHWB74	Male	Male	Low-grade glioma/astrocytoma (WHO grade I/II)	LGAT
BS_R726FKHP	PT_RXJZ3C5G	Female	Female	Low-grade glioma/astrocytoma (WHO grade I/II)	LGAT
BS_F9ZTZ4YS	PT_QT3MK7BZ	Female	Female	Low-grade glioma/astrocytoma (WHO grade I/II)	LGAT
BS_JJNSP29S	PT_3SW2VHD5	Male	Male	Low-grade glioma/astrocytoma (WHO grade I/II)	LGAT
BS_RB8VSEVG	PT_5P3XJ97K	Male	Male	Low-grade glioma/astrocytoma (WHO grade I/II)	LGAT
BS_6X3Z0AVR	PT_VGXHFMND	Female	Female	Low-grade glioma/astrocytoma (WHO grade I/II)	LGAT
BS_03SSN1N2	PT_3KK1F95W	Female	Female	Low-grade glioma/astrocytoma (WHO grade I/II)	LGAT
BS_QYWGB52C	PT_2Z7GVDTM	Female	Female	Low-grade glioma/astrocytoma (WHO grade I/II)	LGAT
BS_VXNT1TDB	PT_PGVQ4XRZ	Male	Male	Low-grade glioma/astrocytoma (WHO grade I/II)	LGAT
BS_10AD3EFX	PT_3T3VGWC6	Female	Female	Low-grade glioma/astrocytoma (WHO grade I/II)	LGAT
BS_HW4J7JM8	PT_EYHJQQ8E	Male	Male	Low-grade glioma/astrocytoma (WHO grade I/II)	LGAT
BS_R913E3VB	PT_VABP80N2	Female	Female	Low-grade glioma/astrocytoma (WHO grade I/II)	LGAT
BS_8B1YF57H	PT_48N4Y6YP	Female	Female	Low-grade glioma/astrocytoma (WHO grade I/II)	LGAT
BS_6XHDR1WS	PT_H45M7M2T	Female	Female	Low-grade glioma/astrocytoma (WHO grade I/II)	LGAT
BS_BNFCXVYZ	PT_KHX1WQ4H	Female	Female	Low-grade glioma/astrocytoma (WHO grade I/II)	LGAT
BS_KT9H4B1N	PT_6DW5NFKX	Male	Male	Low-grade glioma/astrocytoma (WHO grade I/II)	LGAT
BS_AEMRNSQX	PT_4TASAQKA	Male	Male	Low-grade glioma/astrocytoma (WHO grade I/II)	LGAT
BS_ARE4EM81	PT_FAPEH6R1	Male	Male	Low-grade glioma/astrocytoma (WHO grade I/II)	LGAT
BS_3AERRZQT	PT_CK41DW03	Male	Male	Low-grade glioma/astrocytoma (WHO grade I/II)	LGAT
BS_HW4MYBZ2	PT_409Y4N1N	Male	Male	Low-grade glioma/astrocytoma (WHO grade I/II)	LGAT
BS_78TQS4Y3	PT_ZZTQQVCT	Female	Female	Low-grade glioma/astrocytoma (WHO grade I/II)	LGAT
BS_XBBBE8V2	PT_XWVQW6JX	Male	Male	Low-grade glioma/astrocytoma (WHO grade I/II)	LGAT
BS_KKWQW01N	PT_1N6ATKJS	Female	Female	Low-grade glioma/astrocytoma (WHO grade I/II)	LGAT
BS_MJJZJMTK	PT_MNHMAH0S	Female	Female	Low-grade glioma/astrocytoma (WHO grade I/II)	LGAT
BS_6Q9PMNWY	PT_KXB1PJV0	Female	Female	Low-grade glioma/astrocytoma (WHO grade I/II)	LGAT
BS_YH4DYNQ2	PT_4ZSR5DY8	Male	Male	Low-grade glioma/astrocytoma (WHO grade I/II)	LGAT
BS_PEDGRK8S	PT_RKECV80K	Male	Male	Low-grade glioma/astrocytoma (WHO grade I/II)	LGAT
BS_ABENB1H2	PT_N9CGVG02	Male	Male	Low-grade glioma/astrocytoma (WHO grade I/II)	LGAT
BS_9GSWPZ44	PT_K30AWQ8A	Female	Female	Low-grade glioma/astrocytoma (WHO grade I/II)	LGAT
BS_0S617SMM	PT_EQ5C5TEA	Male	Male	Low-grade glioma/astrocytoma (WHO grade I/II)	LGAT
BS_DT92H1MJ	PT_76Q72M5T	Female	Female	Low-grade glioma/astrocytoma (WHO grade I/II)	LGAT
BS_GAA327FP	PT_0EWY6S6S	Male	Male	Low-grade glioma/astrocytoma (WHO grade I/II)	LGAT
BS_KYPZRS4S	PT_7TEHW6VQ	Male	Male	Low-grade glioma/astrocytoma (WHO grade I/II)	LGAT
BS_JJWC13GG	PT_6VJ5PNKS	Female	Female	Low-grade glioma/astrocytoma (WHO grade I/II)	LGAT
BS_GRS3T427	PT_ZMKMKCFQ	Female	Female	Low-grade glioma/astrocytoma (WHO grade I/II)	LGAT
BS_QA0W86WP	PT_NPPBNRVV	Male	Male	Low-grade glioma/astrocytoma (WHO grade I/II)	LGAT
BS_6XP91JM2	PT_DEYCW197	Male	Male	Low-grade glioma/astrocytoma (WHO grade I/II)	LGAT
BS_DC7XYYG8	PT_66XN3MT1	Female	Female	Subependymal Giant Cell Astrocytoma (SEGA)	LGAT
BS_ZP89F1JY	PT_MNR94DEV	Male	Male	Low-grade glioma/astrocytoma (WHO grade I/II)	LGAT
BS_F1B71HTZ	PT_1KEER2Q1	Male	Male	Low-grade glioma/astrocytoma (WHO grade I/II)	LGAT
BS_F48RA7QF	PT_2C63FJAM	Female	Female	Low-grade glioma/astrocytoma (WHO grade I/II)	LGAT
BS_49JD1V3S	PT_3CVMBGD7	Male	Male	Low-grade glioma/astrocytoma (WHO grade I/II)	LGAT
BS_N9N1X78X	PT_4JG5KWE8	Male	Male	Low-grade glioma/astrocytoma (WHO grade I/II)	LGAT
BS_GCQEB05M	PT_DMHFS0HX	Female	Female	Low-grade glioma/astrocytoma (WHO grade I/II)	LGAT
BS_30W38X77	PT_0CE0HFYB	Male	Male	Low-grade glioma/astrocytoma (WHO grade I/II)	LGAT
BS_RGSJMSRE	PT_RMK36R2E	Female	Female	Low-grade glioma/astrocytoma (WHO grade I/II)	LGAT
BS_B6K0N6HS	PT_NA8NZ0BN	Female	Female	Low-grade glioma/astrocytoma (WHO grade I/II)	LGAT
BS_B1X2SB4P	PT_06ERX8Z7	Female	Female	Subependymal Giant Cell Astrocytoma (SEGA)	LGAT
BS_THH0CE5A	PT_1J2DT6MM	Female	Female	Low-grade glioma/astrocytoma (WHO grade I/II)	LGAT
BS_MT5ZSRG4	PT_ZR8MQRVG	Female	Female	Low-grade glioma/astrocytoma (WHO grade I/II)	LGAT
BS_P36C0ABE	PT_4Z34K4XB	Female	Female	Low-grade glioma/astrocytoma (WHO grade I/II)	LGAT
BS_QD22MJJ5	PT_QAX38GM7	Male	Male	Low-grade glioma/astrocytoma (WHO grade I/II)	LGAT
BS_9NF39QAW	PT_4XVA57J7	Female	Female	Low-grade glioma/astrocytoma (WHO grade I/II)	LGAT
BS_QE5B0T7R	PT_H0HWHRPB	Male	Male	Low-grade glioma/astrocytoma (WHO grade I/II)	LGAT
BS_QZTPJ8YW	PT_3V5GTCJR	Female	Female	Low-grade glioma/astrocytoma (WHO grade I/II)	LGAT
BS_2RJN5Z4W	PT_ZVV78QP5	Male	Male	Low-grade glioma/astrocytoma (WHO grade I/II)	LGAT
BS_D09VWF8H	PT_27FDWCVZ	Female	Male	Low-grade glioma/astrocytoma (WHO grade I/II)	LGAT
BS_P3KD5EQG	PT_P9RT6693	Female	Female	Low-grade glioma/astrocytoma (WHO grade I/II)	LGAT
BS_2HNHCSNB	PT_GCKT4FJX	Female	Female	Low-grade glioma/astrocytoma (WHO grade I/II)	LGAT
BS_06GPPDHZ	PT_Y8HSH496	Male	Male	Low-grade glioma/astrocytoma (WHO grade I/II)	LGAT
BS_04B8X54S	PT_ATE3YRH5	Female	Female	Low-grade glioma/astrocytoma (WHO grade I/II)	LGAT
BS_1GK2EMFY	PT_W3FSA7NH	Female	Female	Low-grade glioma/astrocytoma (WHO grade I/II)	LGAT
BS_KG1YMTA4	PT_ADTP7EHN	Female	Female	Low-grade glioma/astrocytoma (WHO grade I/II)	LGAT
BS_W9P0PFDH	PT_S7WJ99PC	Male	Male	Low-grade glioma/astrocytoma (WHO grade I/II)	LGAT
BS_M8EBKZDG	PT_6MWPJ96F	Female	Female	Low-grade glioma/astrocytoma (WHO grade I/II)	LGAT
BS_D2BZ25FW	PT_6N1QWCXE	Male	Male	Low-grade glioma/astrocytoma (WHO grade I/II)	LGAT
BS_K6BMXTW5	PT_C1M4YF1R	Female	Female	Low-grade glioma/astrocytoma (WHO grade I/II)	LGAT
BS_WB8P21ED	PT_8XZY6MM1	Female	Female	Low-grade glioma/astrocytoma (WHO grade I/II)	LGAT
BS_3A0CJMRH	PT_E79807KT	Male	Male	Low-grade glioma/astrocytoma (WHO grade I/II)	LGAT
BS_41TD9XET	PT_JQ45JK94	Male	Male	Low-grade glioma/astrocytoma (WHO grade I/II)	LGAT
BS_YGQS4660	PT_S2SQJVGK	Female	Female	Low-grade glioma/astrocytoma (WHO grade I/II)	LGAT
BS_H50HR85Y	PT_8R00BMHH	Female	Female	Low-grade glioma/astrocytoma (WHO grade I/II)	LGAT
BS_J6VRW67C	PT_0MHKP408	Female	Female	Low-grade glioma/astrocytoma (WHO grade I/II)	LGAT
BS_40SJZGT2	PT_CM32ZCX6	Male	Male	Low-grade glioma/astrocytoma (WHO grade I/II)	LGAT
BS_Q5XKTB1V	PT_SBHN5F68	Male	Male	Low-grade glioma/astrocytoma (WHO grade I/II)	LGAT
BS_45913DTA	PT_HYXSSCJ5	Female	Female	Low-grade glioma/astrocytoma (WHO grade I/II)	LGAT
BS_XVBX7ZK1	PT_YJGTKDV0	Female	Female	Low-grade glioma/astrocytoma (WHO grade I/II)	LGAT
BS_3108RS7G	PT_K6G6BE6G	Female	Female	Low-grade glioma/astrocytoma (WHO grade I/II)	LGAT
BS_Z4Q8RH5M	PT_0K0DPVF6	Male	Male	Low-grade glioma/astrocytoma (WHO grade I/II)	LGAT
BS_RZNNEX1Y	PT_WYF217NZ	Male	Male	Low-grade glioma/astrocytoma (WHO grade I/II)	LGAT
BS_SK949N33	PT_E1TRJP8V	Male	Male	Low-grade glioma/astrocytoma (WHO grade I/II)	LGAT
BS_JJZPY3BG	PT_SJEG0MKD	Female	Female	Low-grade glioma/astrocytoma (WHO grade I/II)	LGAT
BS_8W0FNBWF	PT_JYZA0PNV	Male	Male	Low-grade glioma/astrocytoma (WHO grade I/II)	LGAT
BS_PV130A29	PT_YRMG61G8	Male	Male	Low-grade glioma/astrocytoma (WHO grade I/II)	LGAT
BS_1B4Q7CNG	PT_EF398HVC	Male	Male	Low-grade glioma/astrocytoma (WHO grade I/II)	LGAT
BS_2JDVY4F7	PT_HMY997GX	Female	Female	Low-grade glioma/astrocytoma (WHO grade I/II)	LGAT
BS_2VB8649B	PT_02J5CWN5	Male	Male	Low-grade glioma/astrocytoma (WHO grade I/II)	LGAT
BS_3QDRWJCF	PT_YKVK5HTK	Female	Female	Low-grade glioma/astrocytoma (WHO grade I/II)	LGAT
BS_JSMAT49K	PT_V2F0865M	Male	Male	Low-grade glioma/astrocytoma (WHO grade I/II)	LGAT
BS_FFD25TTK	PT_VJ0M4E8Y	Female	Female	Low-grade glioma/astrocytoma (WHO grade I/II)	LGAT
BS_GKN0B47F	PT_M5HDHQNQ	Male	Male	Low-grade glioma/astrocytoma (WHO grade I/II)	LGAT
BS_1VMBA3BN	PT_9C2G356W	Male	Male	Low-grade glioma/astrocytoma (WHO grade I/II)	LGAT
BS_AXM96K20	PT_54MH6Q46	Male	Male	Low-grade glioma/astrocytoma (WHO grade I/II)	LGAT
BS_WXKCR17Q	PT_5GQ76YZJ	Male	Male	Low-grade glioma/astrocytoma (WHO grade I/II)	LGAT
BS_AGGH3QGS	PT_XDV8W16W	Male	Male	Low-grade glioma/astrocytoma (WHO grade I/II)	LGAT
BS_8EB1S8MK	PT_XNMKQ4MR	Male	Male	Low-grade glioma/astrocytoma (WHO grade I/II)	LGAT
BS_C6GBYR17	PT_MBAXTJET	Male	Male	Low-grade glioma/astrocytoma (WHO grade I/II)	LGAT
BS_WQ19Z6MD	PT_FXPJM0MW	Female	Female	Low-grade glioma/astrocytoma (WHO grade I/II)	LGAT
BS_NEX92KQH	PT_WGWMA5AZ	Male	Male	Low-grade glioma/astrocytoma (WHO grade I/II)	LGAT
BS_245CTSH9	PT_ZD9AYB6F	Female	Female	Low-grade glioma/astrocytoma (WHO grade I/II)	LGAT
BS_0QEBZX3M	PT_8FWP7BR3	Female	Female	Low-grade glioma/astrocytoma (WHO grade I/II)	LGAT
BS_3DYRAZE7	PT_E78NHRWQ	Male	Male	Low-grade glioma/astrocytoma (WHO grade I/II)	LGAT
BS_PP4WJBNR	PT_RFF7MKTC	Female	Female	Low-grade glioma/astrocytoma (WHO grade I/II)	LGAT
BS_E9ATGWME	PT_R1DHB0ZT	Male	Male	Low-grade glioma/astrocytoma (WHO grade I/II)	LGAT
BS_41SWNWAG	PT_GWX2XSM0	Male	Male	Low-grade glioma/astrocytoma (WHO grade I/II)	LGAT
BS_CQ8C6X4X	PT_2VSDT9CK	Female	Female	Low-grade glioma/astrocytoma (WHO grade I/II)	LGAT
BS_SMCPASF0	PT_XXZHRPNM	Male	Male	Low-grade glioma/astrocytoma (WHO grade I/II)	LGAT
BS_2NN6ME5A	PT_F27SA15G	Female	Female	Low-grade glioma/astrocytoma (WHO grade I/II)	LGAT
BS_P0KQFXNC	PT_12JTZFC2	Female	Female	Low-grade glioma/astrocytoma (WHO grade I/II)	LGAT
BS_16TBX6G5	PT_HV6C0T34	Female	Female	Low-grade glioma/astrocytoma (WHO grade I/II)	LGAT
BS_7M5272WN	PT_5VAKED5F	Male	Male	Low-grade glioma/astrocytoma (WHO grade I/II)	LGAT
BS_VPJ9CARN	PT_AC5SD9AC	Male	Male	Low-grade glioma/astrocytoma (WHO grade I/II)	LGAT
BS_3MYQP7P5	PT_S4YNE17X	Female	Female	Low-grade glioma/astrocytoma (WHO grade I/II)	LGAT
BS_4P25NNZD	PT_50ZFWMZE	Male	Male	Low-grade glioma/astrocytoma (WHO grade I/II)	LGAT
BS_J5J0EA7Y	PT_2BJF83GQ	Female	Female	Low-grade glioma/astrocytoma (WHO grade I/II)	LGAT
BS_01Y5F4PN	PT_QK4XB83F	Female	Female	Low-grade glioma/astrocytoma (WHO grade I/II)	LGAT
BS_8TFBNHT0	PT_2FVTD0WR	Male	Male	Low-grade glioma/astrocytoma (WHO grade I/II)	LGAT
BS_Y43VC4VG	PT_BDNE55YT	Male	Male	Low-grade glioma/astrocytoma (WHO grade I/II)	LGAT
BS_VW96PFKQ	PT_3RN24N9X	Male	Male	Low-grade glioma/astrocytoma (WHO grade I/II)	LGAT
BS_MZJJRDZF	PT_1BV6ND1D	Female	Female	Low-grade glioma/astrocytoma (WHO grade I/II)	LGAT
BS_G2016BE5	PT_TB8HPJBN	Male	Male	Low-grade glioma/astrocytoma (WHO grade I/II)	LGAT
BS_9HDPJT21	PT_Q25V9Y6M	Male	Male	Low-grade glioma/astrocytoma (WHO grade I/II)	LGAT
BS_FQ2ZBMPA	PT_XSS1ANXD	Male	Male	Low-grade glioma/astrocytoma (WHO grade I/II)	LGAT
BS_17AXPP1Y	PT_2PRV78FX	Male	Male	Low-grade glioma/astrocytoma (WHO grade I/II)	LGAT
BS_KVV3G6NP	PT_S2CXXZCF	Male	Male	Low-grade glioma/astrocytoma (WHO grade I/II)	LGAT
BS_2CQ6K2JW	PT_962TCBVR	Male	Male	Low-grade glioma/astrocytoma (WHO grade I/II)	LGAT
BS_XVYRXN8J	PT_BK92NM09	Female	Female	Low-grade glioma/astrocytoma (WHO grade I/II)	LGAT
BS_C1RRDNF5	PT_E3ADF4ZB	Male	Male	Low-grade glioma/astrocytoma (WHO grade I/II)	LGAT
BS_CGCNC41M	PT_1TGKS073	Female	Female	Low-grade glioma/astrocytoma (WHO grade I/II)	LGAT
BS_S88G7BXH	PT_94EHCMXA	Male	Male	Low-grade glioma/astrocytoma (WHO grade I/II)	LGAT
BS_N8D9FH6M	PT_EW604JB3	Female	Female	Low-grade glioma/astrocytoma (WHO grade I/II)	LGAT
BS_5Z4XQC9X	PT_TXFYRDP4	Male	Male	Low-grade glioma/astrocytoma (WHO grade I/II)	LGAT
BS_CP435MAC	PT_H57TEQDT	Female	Female	Low-grade glioma/astrocytoma (WHO grade I/II)	LGAT
BS_GDPZN3SD	PT_FKWCVXNC	Female	Female	Low-grade glioma/astrocytoma (WHO grade I/II)	LGAT
BS_32HAVF6S	PT_EZEMVRVT	Male	Male	Low-grade glioma/astrocytoma (WHO grade I/II)	LGAT
BS_4ZKN0WGS	PT_7YGZ526E	Female	Female	Low-grade glioma/astrocytoma (WHO grade I/II)	LGAT
BS_YMDPFK0V	PT_KQK98ZVP	Male	Male	Low-grade glioma/astrocytoma (WHO grade I/II)	LGAT
BS_DW1CYEXP	PT_2ECVKTTQ	Female	Female	Low-grade glioma/astrocytoma (WHO grade I/II)	LGAT
BS_Z7R92XX6	PT_XA8ASFJK	Male	Male	Low-grade glioma/astrocytoma (WHO grade I/II)	LGAT
BS_F4D169Q7	PT_DW6V5V8E	Female	Female	Low-grade glioma/astrocytoma (WHO grade I/II)	LGAT
BS_K3YT05M7	PT_TEBD1SES	Male	Male	Low-grade glioma/astrocytoma (WHO grade I/II)	LGAT
BS_QK61ST4T	PT_WVC247PK	Male	Male	Low-grade glioma/astrocytoma (WHO grade I/II)	LGAT
BS_3R0KN6Z4	PT_6E8JYRXM	Male	Male	Low-grade glioma/astrocytoma (WHO grade I/II)	LGAT
BS_GFS9JEE6	PT_41WETNRC	Female	Female	Low-grade glioma/astrocytoma (WHO grade I/II)	LGAT
BS_R9V82BC1	PT_3J0ASVHN	Male	Male	Low-grade glioma/astrocytoma (WHO grade I/II)	LGAT
BS_PMSZKZP7	PT_DQ3ZCHB6	Male	Male	Low-grade glioma/astrocytoma (WHO grade I/II)	LGAT
BS_MWKJF6XH	PT_JXGMAHHN	Female	Female	Low-grade glioma/astrocytoma (WHO grade I/II)	LGAT
BS_XHAQXDR0	PT_PFA762TK	Male	Male	Low-grade glioma/astrocytoma (WHO grade I/II)	LGAT
BS_0XD58YD9	PT_E66N7YBN	Female	Female	Low-grade glioma/astrocytoma (WHO grade I/II)	LGAT
BS_E2RXQ3JW	PT_X1PRY0FC	Male	Male	Low-grade glioma/astrocytoma (WHO grade I/II)	LGAT
BS_N0Z6V2YG	PT_C2VY5NM6	Female	Female	Low-grade glioma/astrocytoma (WHO grade I/II)	LGAT
BS_XSWF2MR1	PT_SMDEQVHJ	Male	Male	Low-grade glioma/astrocytoma (WHO grade I/II)	LGAT
BS_4M0ZMCDC	PT_TPSMT960	Female	Female	Low-grade glioma/astrocytoma (WHO grade I/II)	LGAT
BS_Y3ETG5AE	PT_YMN5GV47	Female	Female	Low-grade glioma/astrocytoma (WHO grade I/II)	LGAT
BS_QC5FNXGH	PT_45YH276T	Male	Male	Low-grade glioma/astrocytoma (WHO grade I/II)	LGAT
BS_50XV7CTQ	PT_5M8A47WW	Female	Female	Low-grade glioma/astrocytoma (WHO grade I/II)	LGAT
BS_5R0HHQ1Y	PT_3MNY9BRY	Male	Male	Low-grade glioma/astrocytoma (WHO grade I/II)	LGAT
BS_3ZMH8578	PT_GQZ84ACS	Male	Male	Low-grade glioma/astrocytoma (WHO grade I/II)	LGAT
BS_T97EP8H0	PT_QT9T89S5	Female	Female	Low-grade glioma/astrocytoma (WHO grade I/II)	LGAT
BS_5BNV7MCF	PT_JMW6Q6NH	Male	Male	Low-grade glioma/astrocytoma (WHO grade I/II)	LGAT
BS_Q50P97Y0	PT_S0PBN4M7	Male	Male	Low-grade glioma/astrocytoma (WHO grade I/II)	LGAT
BS_YZ2YNEJJ	PT_VBNP6JFB	Male	Male	Low-grade glioma/astrocytoma (WHO grade I/II)	LGAT
BS_895FJ34T	PT_7JQ24F35	Male	Male	Low-grade glioma/astrocytoma (WHO grade I/II)	LGAT
BS_E7HEQZ1K	PT_KMHGNCNR	Male	Male	Low-grade glioma/astrocytoma (WHO grade I/II)	LGAT
BS_5Y2Q63Y4	PT_7YSCM82T	Female	Female	Low-grade glioma/astrocytoma (WHO grade I/II)	LGAT
BS_NZRJE7QA	PT_BWGZBVD1	Female	Female	Low-grade glioma/astrocytoma (WHO grade I/II)	LGAT
BS_4QFSH7C4	PT_2YT37G8P	Female	Female	Low-grade glioma/astrocytoma (WHO grade I/II)	LGAT
BS_Y4ZX0YX7	PT_DA2TJAV1	Male	Male	Low-grade glioma/astrocytoma (WHO grade I/II)	LGAT
BS_5NAKYS1S	PT_J0SZ1SX5	Female	Female	Low-grade glioma/astrocytoma (WHO grade I/II)	LGAT
BS_ZKZACPVV	PT_A9F8Y6MA	Male	Male	Low-grade glioma/astrocytoma (WHO grade I/II)	LGAT
BS_235QEYMQ	PT_Q3EP24V1	Male	Male	Low-grade glioma/astrocytoma (WHO grade I/II)	LGAT
BS_042DVDQM	PT_Y572BRC1	Male	Male	Low-grade glioma/astrocytoma (WHO grade I/II)	LGAT
BS_SE82EQF8	PT_TD6ST5MG	Female	Female	Low-grade glioma/astrocytoma (WHO grade I/II)	LGAT
BS_3P96RT4E	PT_JW6FBEFK	Male	Male	Subependymal Giant Cell Astrocytoma (SEGA)	LGAT
BS_SNC5WMVN	PT_X8SK8120	Female	Female	Neurocytoma	Others
BS_6SA5B35V	PT_XY404K0D	Male	Male	Neurocytoma	Others
BS_BMHYK93N	PT_X0FPPTMT	Female	Female	Neurocytoma	Others
BS_2SG8JNMB	PT_NNZQ09SH	Male	Male	Low-grade glioma/astrocytoma (WHO grade I/II)	Others
BS_X6361T19	PT_CX58G6P6	Male	Male	Meningioma	Meningioma
BS_6HE8H9HY	PT_976P4557	Male	Male	Meningioma	Meningioma
BS_Q88059DJ	PT_AXMVG8QE	Female	Female	Meningioma	Meningioma
BS_84AQCZE4	PT_ECBD1D5J	Male	Male	Meningioma	Meningioma
BS_4T8J7JEP	PT_QH9H491G	Female	Female	Meningioma	Meningioma
BS_VMZMGB7B	PT_3D74J8RZ	Male	Male	Meningioma	Meningioma
BS_2W200YK5	PT_G16WS1MW	Male	Male	Meningioma	Meningioma
BS_M18CDDGK	PT_NSXP8AWV	Female	Female	Meningioma	Meningioma
BS_MW74GF38	PT_02MVZZSW	Female	Female	Meningioma	Meningioma
BS_BAVWP5JG	PT_G5RA8E3N	Male	Male	Meningioma	Meningioma
BS_7XZNDFV4	PT_T2M1338J	Female	Female	Meningioma	Meningioma
BS_2AWCKNB3	PT_V0TQ0P66	Male	Male	Meningioma	Meningioma
BS_AGAW7M7W	PT_BF3PGTF7	Female	Female	Meningioma	Meningioma
BS_QRH793AV	PT_7M2PGCBV	Male	Male	Meningioma	Meningioma
BS_E8SJ36A6	PT_J4MWGQFQ	Female	Female	Meningioma	Meningioma
BS_BA0M71QZ	PT_BCWGRGDB	Male	Male	Meningioma	Meningioma
BS_XPSD2NRJ	PT_AKQZZPH8	Male	Male	Meningioma	Meningioma
BS_18NCV5QZ	PT_JEW5HG4W	Male	Male	Meningioma	Meningioma
BS_F5641KTR	PT_JXSDFPNM	Female	Female	Meningioma	Meningioma
BS_PNXDHDF3	PT_A9YAZJNN	Male	Male	Meningioma	Meningioma
BS_354DTKHE	PT_0F3RHT8J	Female	Female	Meningioma	Meningioma
BS_JNS7Q60A	PT_M0FVZ88D	Male	Male	Meningioma	Meningioma
BS_EDZCAHR2	PT_AQWDQW27	Female	Female	Meningioma	Meningioma
BS_GWPJKM7G	PT_1DRAVX4S	Female	Female	Rhabdomyosarcoma	Non-meningothelial mesenchymal tumor
BS_MJ8EGM54	PT_69C7CBFW	Male	Male	Rhabdomyosarcoma	Non-meningothelial mesenchymal tumor
BS_KPWRDRFP	PT_F822DBA0	Male	Male	Ewings Sarcoma	Non-meningothelial mesenchymal tumor
BS_Q9NHTR7G	PT_NBSRQAMS	Male	Male	Ewings Sarcoma	Non-meningothelial mesenchymal tumor
BS_SSYNTXDC	PT_PJFTMJ6H	Female	Female	Ewings Sarcoma	Non-meningothelial mesenchymal tumor
BS_ZECKZTFC	PT_X8S0H6TG	Female	Female	Ewings Sarcoma	Non-meningothelial mesenchymal tumor
BS_JX1PK0VW	PT_38FS37DP	Female	Female	Ewings Sarcoma	Non-meningothelial mesenchymal tumor
BS_J52D4XQY	PT_J50NZYZF	Female	Female	Ewings Sarcoma	Non-meningothelial mesenchymal tumor
BS_XKM2EAT4	PT_HJMP6PH2	Male	Male	Ewings Sarcoma	Non-meningothelial mesenchymal tumor
BS_FNM4BB83	PT_VHS5RM2K	Male	Male	Ewings Sarcoma	Non-meningothelial mesenchymal tumor
BS_154FP4ZQ	PT_NGDW8WVP	Male	Male	Hemangioblastoma	Non-meningothelial mesenchymal tumor
BS_XWQTX5HH	PT_WP871F5S	Male	Male	Hemangioblastoma	Non-meningothelial mesenchymal tumor
BS_Z4S81HG1	PT_QPY0H50V	Male	Male	Other	Non-meningothelial mesenchymal tumor
BS_ZPF89720	PT_AXVH36AM	Female	Female	Sarcoma	Non-meningothelial mesenchymal tumor
BS_VF099E8S	PT_ZCXS29JJ	Male	Male	Sarcoma	Non-meningothelial mesenchymal tumor
BS_SQSH5G7A	PT_DPVW4M1W	Female	Female	Sarcoma	Non-meningothelial mesenchymal tumor
BS_AWDQEKK1	PT_M2J30CF7	Female	Female	Sarcoma	Non-meningothelial mesenchymal tumor
BS_JTBM5TSE	PT_WTMSD2WB	Male	Male	Chordoma	Others
BS_FBJ516WW	PT_HFQNKP5X	Female	Female	Chordoma	Others
BS_BWZTMWTM	PT_F1086Z0A	Male	Male	Chordoma	Others
BS_XEVMEYFS	PT_7TRGHZBK	Female	Female	Choroid plexus carcinoma	Others
BS_HN8DE43A	PT_3WA7SBQ6	Female	Female	Choroid plexus carcinoma	Others
BS_59FR1NC2	PT_YZ8A8A36	Female	Female	Choroid plexus carcinoma	Others
BS_0ZR4XA69	PT_7VSY72EK	Male	Male	Primary CNS lymphoma	Others
BS_2Z9JQDPV	PT_CAYBADQC	Male	Male	Other	Others
BS_7Y5E5KQW	PT_PKHG2YFW	Female	Female	Langerhans Cell histiocytosis	Others
BS_42A66SH4	PT_6R7AE0P3	Male	Male	Langerhans Cell histiocytosis	Others
BS_RH9PMH3G	PT_C4F1HPH5	Male	Male	Langerhans Cell histiocytosis	Others
BS_MHT5C2AP	PT_37WTWPZY	Female	Female	Langerhans Cell histiocytosis	Others
BS_8D52JK1Q	PT_1NN9AW39	Male	Male	Other	Others
BS_Z1BBZ01F	PT_QQ9JGEY9	Female	Female	Malignant peripheral nerve sheath tumor (MPNST)	Others
BS_9BN45DFK	PT_QD6KKKJH	Male	Male	Pineoblastoma	Others
BS_H1MNXNHB	PT_GNKRMTQY	Female	Female	Pineoblastoma	Others
BS_M16CDR44	PT_BDM0M83S	Male	Male	Pineoblastoma	Others
BS_XJZQA3AP	PT_B54PH840	Male	Male	Pineoblastoma	Others
BS_02W5H7K5	PT_J06X17XH	Male	Male	Other	Others
BS_KM878Y43	PT_GVDMG7KC	Male	Male	Low-grade glioma/astrocytoma (WHO grade I/II)	Others
BS_QE7WAAKC	PT_KDW5HHWQ	Male	Male	Oligodendroglioma	Others
BS_T54TAE3R	PT_E3S6H59E	Male	Male	Oligodendroglioma	Others
